# Supplementary material for: Visualization of micro-agents and surroundings by real-time multicolor fluorescence microscopy
Source: Sci Rep. 2022 Aug 4;12:13375. doi: 10.1038/s41598-022-17297-7 (PMC9352757; doi:10.1038/s41598-022-17297-7)
Supplement: Supplementary file 1 — Supplementary Information 1. [file 41598_2022_17297_MOESM1_ESM.txt]

Visualization of Micro-Agents and Surroundings by Real-Time Multicolor Fluorescence Microscopy

Mert Kaya, Fabian Stein, Prasanna Padmanaban, Zhengya Zhang, Jeroen Rouwkema, Islam S. M. Khalil, and Sarthak Misra


Part 1: Multicolor Fluorescence Microscopy for Magnetic Micro-Agents and HeLa Cell Spheroids in a Reservoir filled with Culturing Medium and Indocyanine Green

Part 2: Multicolor Fluorescence Microscopy for Magnetic Micro-Agents and HeLa Cell Spheroids in a Microfluidic Chip filled with Culturing Medium and Indocyanine Green 

Part 3: Multicolor Fluorescence Microscopy for Magnetic Micro-Agents in a Perfusable Vasculature Network on a Microfluidic Channel filled with Culturing Medium and Indocyanine Green 

Part 4: Multicolor Fluorescence Microscopy for Visualizing the Magnetic Micro-Agents in Ex Ovo Chicken Chorioallantoic Membrane


The supplementary video should play on any mainstream video player. 

The video was tested with the following media players:

VLC Media Player Version 3.0.17.4 Vetinari

Windows Media Player Version 12.0.19041.1706

For any information regarding the multimedia file, please contact the authors.

Emails: m.kaya@utwente.nl and s.misra@utwente.nl
